# Supplementary material for: Epidemiological Tracking and Population Assignment of the Non-Clonal Bacterium, Burkholderia pseudomallei
Source: PLoS Negl Trop Dis. 2011 Dec 13;5(12):e1381. doi: 10.1371/journal.pntd.0001381 (PMC3236730; doi:10.1371/journal.pntd.0001381)
Supplement: Table S1 — Allele frequencies across 664 STs in each B. pseudomallei population. (XLSX) [file pntd.0001381.s004.xlsx]

## Sheet: Allele Frequencies
	Structure							BAPS
Allele	1≥95%	1<95%	All 1	2≥95%	2<95%	All 2		1≥95%	1<95%	All 1	2a≥95%	2a<95%	All 2a	2b≥95%	2b<95%	All 2b	All 2
ace
1	200	27	227	153	38	191		163	45	208	119	16	135	64	11	75	210
2	2	1	3	0	0	0		1	1	2	1	0	1	0	0	0	1
3	1	1	2	141	2	143		1	0	1	61	1	62	80	2	82	144
4	14	5	19	7	2	9		13	3	16	6	1	7	4	1	5	12
8	20	0	20	0	0	0		20	0	20	0	0	0	0	0	0	0
9	6	0	6	0	0	0		6	0	6	0	0	0	0	0	0	0
10	7	0	7	0	0	0		7	0	7	0	0	0	0	0	0	0
11	1	0	1	0	0	0		1	0	1	0	0	0	0	0	0	0
12	13	1	14	0	0	0		13	1	14	0	0	0	0	0	0	0
13	1	0	1	0	0	0		1	0	1	0	0	0	0	0	0	0
14	1	0	1	0	0	0		1	0	1	0	0	0	0	0	0	0
15	10	0	10	0	0	0		10	0	10	0	0	0	0	0	0	0
18	0	0	0	1	1	2		0	0	0	2	0	2	0	0	0	2
19	1	0	1	0	0	0		1	0	1	0	0	0	0	0	0	0
20	1	0	1	0	0	0		1	0	1	0	0	0	0	0	0	0
21	1	0	1	0	0	0		1	0	1	0	0	0	0	0	0	0
22	3	0	3	0	0	0		3	0	3	0	0	0	0	0	0	0
23	1	0	1	0	0	0		1	0	1	0	0	0	0	0	0	0
25	0	0	0	0	1	1		0	0	0	1	0	1	0	0	0	1
gltB
1	17	12	29	149	14	163		18	9	27	85	5	90	70	5	75	165
2	85	14	99	54	10	64		69	18	87	44	3	47	25	4	29	76
3	3	2	5	10	1	11		2	0	2	10	0	10	4	0	4	14
4	51	5	56	68	12	80		41	12	53	33	7	40	40	3	43	83
6	23	0	23	0	0	0		22	1	23	0	0	0	0	0	0	0
7	13	0	13	0	0	0		13	0	13	0	0	0	0	0	0	0
12	7	2	9	20	7	27		4	1	5	18	3	21	8	2	10	31
14	2	0	2	0	0	0		2	0	2	0	0	0	0	0	0	0
15	24	0	24	0	0	0		22	2	24	0	0	0	0	0	0	0
16	15	0	15	0	0	0		14	1	15	0	0	0	0	0	0	0
17	1	0	1	0	0	0		1	0	1	0	0	0	0	0	0	0
18	3	0	3	0	0	0		2	1	3	0	0	0	0	0	0	0
19	1	0	1	0	0	0		0	1	1	0	0	0	0	0	0	0
20	2	0	2	0	0	0		2	0	2	0	0	0	0	0	0	0
21	1	0	1	0	0	0		1	0	1	0	0	0	0	0	0	0
22	2	0	2	0	0	0		2	0	2	0	0	0	0	0	0	0
23	13	0	13	0	0	0		13	0	13	0	0	0	0	0	0	0
24	1	0	1	0	0	0		1	0	1	0	0	0	0	0	0	0
26	1	0	1	0	0	0		0	1	1	0	0	0	0	0	0	0
27	3	0	3	0	0	0		3	0	3	0	0	0	0	0	0	0
28	1	0	1	0	0	0		1	0	1	0	0	0	0	0	0	0
29	1	0	1	0	0	0		1	0	1	0	0	0	0	0	0	0
30	0	0	0	1	0	1		0	0	0	0	0	0	1	0	1	1
32	1	0	1	0	0	0		1	0	1	0	0	0	0	0	0	0
33	1	0	1	0	0	0		1	0	1	0	0	0	0	0	0	0
34	1	0	1	0	0	0		0	1	1	0	0	0	0	0	0	0
35	1	0	1	0	0	0		1	0	1	0	0	0	0	0	0	0
37	2	0	2	0	0	0		2	0	2	0	0	0	0	0	0	0
38	1	0	1	0	0	0		1	0	1	0	0	0	0	0	0	0
39	3	0	3	0	0	0		2	1	3	0	0	0	0	0	0	0
40	1	0	1	0	0	0		0	1	1	0	0	0	0	0	0	0
41	1	0	1	0	0	0		1	0	1	0	0	0	0	0	0	0
42	1	0	1	0	0	0		1	0	1	0	0	0	0	0	0	0
gmhD
2	2	3	5	92	3	95		1	2	3	51	0	51	43	3	46	97
3	97	22	119	55	18	73		80	25	105	51	8	59	24	4	28	87
4	0	0	0	37	1	38		0	0	0	20	1	21	17	0	17	38
5	0	0	0	5	0	5		0	0	0	2	0	2	3	0	3	5
6	14	1	15	25	8	33		14	2	16	16	4	20	12	0	12	32
7	0	1	1	0	2	2		0	0	0	3	0	3	0	0	0	3
10	1	0	1	3	4	7		0	0	0	6	2	8	0	0	0	8
11	0	0	0	47	0	47		0	0	0	10	0	10	33	4	37	47
12	2	0	2	6	1	7		1	0	1	4	1	5	3	0	3	8
13	81	6	87	14	5	19		75	8	83	15	1	16	5	2	7	23
14	35	2	37	2	1	3		24	11	35	4	1	5	0	0	0	5
17	2	0	2	0	0	0		2	0	2	0	0	0	0	0	0	0
19	0	0	0	2	0	2		0	0	0	2	0	2	0	0	0	2
20	2	0	2	0	0	0		2	0	2	0	0	0	0	0	0	0
21	1	0	1	0	0	0		1	0	1	0	0	0	0	0	0	0
22	11	0	11	0	0	0		10	1	11	0	0	0	0	0	0	0
23	9	0	9	0	0	0		9	0	9	0	0	0	0	0	0	0
24	6	0	6	0	0	0		6	0	6	0	0	0	0	0	0	0
25	2	0	2	0	0	0		1	1	2	0	0	0	0	0	0	0
26	2	0	2	0	0	0		2	0	2	0	0	0	0	0	0	0
27	5	0	5	0	0	0		5	0	5	0	0	0	0	0	0	0
28	0	0	0	4	0	4		0	0	0	2	0	2	2	0	2	4
30	1	0	1	0	0	0		1	0	1	0	0	0	0	0	0	0
31	2	0	2	0	0	0		2	0	2	0	0	0	0	0	0	0
32	1	0	1	0	0	0		1	0	1	0	0	0	0	0	0	0
34	0	0	0	1	0	1		0	0	0	1	0	1	0	0	0	1
36	0	0	0	3	0	3		0	0	0	0	0	0	3	0	3	3
37	0	0	0	2	0	2		0	0	0	2	0	2	0	0	0	2
38	3	0	3	0	0	0		3	0	3	0	0	0	0	0	0	0
39	0	0	0	1	0	1		0	0	0	1	0	1	0	0	0	1
40	0	0	0	2	0	2		0	0	0	0	0	0	2	0	2	2
41	0	0	0	1	0	1		0	0	0	0	0	0	1	0	1	1
42	1	0	1	0	0	0		1	0	1	0	0	0	0	0	0	0
43	1	0	1	0	0	0		1	0	1	0	0	0	0	0	0	0
44	1	0	1	0	0	0		1	0	1	0	0	0	0	0	0	0
46	1	0	1	0	0	0		1	0	1	0	0	0	0	0	0	0
49	0	0	0	0	1	1		0	0	0	0	0	0	0	1	1	1
lepA
1	14	10	24	141	13	154		9	3	12	89	6	95	67	4	71	166
2	113	13	126	47	24	71		86	32	118	52	9	61	17	1	18	79
3	0	0	0	89	0	89		0	0	0	36	1	37	48	4	52	89
4	105	9	114	21	6	27		102	12	114	8	2	10	13	4	17	27
6	0	0	0	1	0	1		0	0	0	1	0	1	0	0	0	1
7	2	0	2	0	0	0		2	0	2	0	0	0	0	0	0	0
12	4	0	4	0	0	0		4	0	4	0	0	0	0	0	0	0
13	1	0	1	0	0	0		0	1	1	0	0	0	0	0	0	0
14	7	0	7	0	0	0		7	0	7	0	0	0	0	0	0	0
15	2	0	2	0	0	0		2	0	2	0	0	0	0	0	0	0
16	1	0	1	0	0	0		0	0	0	0	0	0	0	1	1	1
17	0	2	2	0	0	0		0	0	0	2	0	2	0	0	0	2
18	6	0	6	0	0	0		6	0	6	0	0	0	0	0	0	0
19	6	0	6	0	0	0		6	0	6	0	0	0	0	0	0	0
20	1	0	1	0	0	0		1	0	1	0	0	0	0	0	0	0
21	4	0	4	0	0	0		4	0	4	0	0	0	0	0	0	0
22	1	0	1	0	0	0		0	1	1	0	0	0	0	0	0	0
23	1	0	1	0	0	0		1	0	1	0	0	0	0	0	0	0
25	2	0	2	0	0	0		2	0	2	0	0	0	0	0	0	0
26	1	0	1	0	0	0		1	0	1	0	0	0	0	0	0	0
27	4	0	4	0	0	0		4	0	4	0	0	0	0	0	0	0
28	3	0	3	0	0	0		2	1	3	0	0	0	0	0	0	0
31	4	0	4	0	0	0		4	0	4	0	0	0	0	0	0	0
32	0	0	0	1	0	1		0	0	0	1	0	1	0	0	0	1
33	0	0	0	1	0	1		0	0	0	0	0	0	1	0	1	1
34	0	1	1	0	1	1		0	0	0	1	0	1	1	0	1	2
35	0	0	0	1	0	1		0	0	0	0	0	0	1	0	1	1
36	1	0	1	0	0	0		1	0	1	0	0	0	0	0	0	0
lipA
1	157	22	179	192	33	225		130	34	164	133	13	146	86	8	94	240
2	6	0	6	0	0	0		4	2	6	0	0	0	0	0	0	0
3	14	2	16	4	1	5		13	1	14	4	1	5	1	1	2	7
4	1	2	3	0	0	0		0	1	1	1	1	2	0	0	0	2
5	9	2	11	71	4	75		8	3	11	32	0	32	39	4	43	75
6	22	4	26	25	3	28		21	4	25	15	1	16	12	1	13	29
8	13	1	14	10	3	13		12	2	14	2	1	3	10	0	10	13
13	2	0	2	0	0	0		0	0	0	1	1	2	0	0	0	2
15	36	0	36	0	0	0		36	0	36	0	0	0	0	0	0	0
16	1	0	1	0	0	0		1	0	1	0	0	0	0	0	0	0
17	1	0	1	0	0	0		1	0	1	0	0	0	0	0	0	0
18	2	0	2	0	0	0		2	0	2	0	0	0	0	0	0	0
19	1	0	1	0	0	0		1	0	1	0	0	0	0	0	0	0
20	3	0	3	0	0	0		3	0	3	0	0	0	0	0	0	0
21	1	0	1	0	0	0		0	1	1	0	0	0	0	0	0	0
25	0	1	1	0	0	0		0	0	0	1	0	1	0	0	0	1
26	1	0	1	0	0	0		1	0	1	0	0	0	0	0	0	0
27	1	0	1	0	0	0		1	0	1	0	0	0	0	0	0	0
28	1	0	1	0	0	0		1	0	1	0	0	0	0	0	0	0
29	1	0	1	0	0	0		1	0	1	0	0	0	0	0	0	0
30	1	0	1	0	0	0		1	0	1	0	0	0	0	0	0	0
31	1	0	1	0	0	0		1	0	1	0	0	0	0	0	0	0
32	1	0	1	0	0	0		1	0	1	0	0	0	0	0	0	0
33	1	0	1	0	0	0		1	0	1	0	0	0	0	0	0	0
34	1	0	1	0	0	0		1	0	1	0	0	0	0	0	0	0
35	1	1	2	0	0	0		1	0	1	1	0	1	0	0	0	1
36	1	0	1	0	0	0		0	1	1	0	0	0	0	0	0	0
37	1	0	1	0	0	0		1	0	1	0	0	0	0	0	0	0
39	1	0	1	0	0	0		1	0	1	0	0	0	0	0	0	0
40	1	0	1	0	0	0		0	1	1	0	0	0	0	0	0	0
narK
1	1	1	2	50	10	60		2	0	2	59	1	60	0	0	0	60
2	27	10	37	31	13	44		23	10	33	43	3	46	0	2	2	48
3	4	2	6	50	7	57		5	1	6	54	3	57	0	0	0	57
4	0	0	0	130	3	133		0	0	0	0	0	0	132	1	133	133
5	1	1	2	0	1	1		1	0	1	2	0	2	0	0	0	2
6	40	2	42	0	0	0		39	2	41	0	0	0	0	1	1	1
8	42	0	42	0	0	0		32	7	39	1	2	3	0	0	0	3
9	21	0	21	0	0	0		21	0	21	0	0	0	0	0	0	0
10	0	0	0	5	0	5		0	0	0	5	0	5	0	0	0	5
11	0	0	0	1	1	2		0	0	0	2	0	2	0	0	0	2
12	31	2	33	0	0	0		25	4	29	1	3	4	0	0	0	4
15	2	0	2	0	0	0		2	0	2	0	0	0	0	0	0	0
16	1	0	1	6	0	6		1	0	1	6	0	6	0	0	0	6
19	23	5	28	0	2	2		17	3	20	7	3	10	0	0	0	10
21	10	0	10	0	0	0		10	0	10	0	0	0	0	0	0	0
22	41	9	50	15	4	19		35	13	48	0	0	0	15	6	21	21
23	2	0	2	0	0	0		2	0	2	0	0	0	0	0	0	0
24	5	0	5	0	0	0		5	0	5	0	0	0	0	0	0	0
25	0	1	1	0	0	0		0	1	1	0	0	0	0	0	0	0
26	5	0	5	0	0	0		4	1	5	0	0	0	0	0	0	0
27	3	0	3	0	0	0		3	0	3	0	0	0	0	0	0	0
28	0	0	0	1	0	1		0	0	0	0	0	0	1	0	1	1
29	1	0	1	6	1	7		1	0	1	0	3	3	0	4	4	7
30	0	0	0	5	0	5		0	0	0	5	0	5	0	0	0	5
31	1	0	1	0	0	0		1	0	1	0	0	0	0	0	0	0
32	1	0	1	0	0	0		1	0	1	0	0	0	0	0	0	0
33	3	0	3	0	0	0		1	2	3	0	0	0	0	0	0	0
34	1	0	1	0	0	0		0	1	1	0	0	0	0	0	0	0
35	6	0	6	0	0	0		5	1	6	0	0	0	0	0	0	0
36	0	1	1	0	0	0		0	0	0	1	0	1	0	0	0	1
38	1	0	1	0	0	0		1	0	1	0	0	0	0	0	0	0
40	1	0	1	0	0	0		0	1	1	0	0	0	0	0	0	0
41	1	0	1	0	0	0		0	1	1	0	0	0	0	0	0	0
42	0	1	1	2	1	3		0	1	1	3	0	3	0	0	0	3
43	1	0	1	0	0	0		1	0	1	0	0	0	0	0	0	0
44	1	0	1	0	0	0		0	1	1	0	0	0	0	0	0	0
45	2	0	2	0	0	0		2	0	2	0	0	0	0	0	0	0
46	1	0	1	0	0	0		1	0	1	0	0	0	0	0	0	0
47	1	0	1	0	0	0		1	0	1	0	0	0	0	0	0	0
48	1	0	1	0	0	0		1	0	1	0	0	0	0	0	0	0
50	1	0	1	0	0	0		1	0	1	0	0	0	0	0	0	0
53	0	0	0	0	1	1		0	0	0	1	0	1	0	0	0	1
ndh
1	198	33	231	211	41	252		162	45	207	158	17	175	90	11	101	276
2	1	0	1	0	0	0		0	1	1	0	0	0	0	0	0	0
3	1	1	2	52	2	54		0	1	1	24	0	24	30	1	31	55
4	6	1	7	0	0	0		7	0	7	0	0	0	0	0	0	0
6	1	0	1	33	0	33		1	0	1	5	1	6	25	2	27	33
7	1	0	1	0	0	0		1	0	1	0	0	0	0	0	0	0
11	55	0	55	0	0	0		53	2	55	0	0	0	0	0	0	0
13	6	0	6	0	0	0		6	0	6	0	0	0	0	0	0	0
15	1	0	1	0	0	0		1	0	1	0	0	0	0	0	0	0
16	0	0	0	0	1	1		0	0	0	1	0	1	0	0	0	1
17	1	0	1	0	0	0		1	0	1	0	0	0	0	0	0	0
18	1	0	1	1	0	1		1	0	1	1	0	1	0	0	0	1
19	0	0	0	2	0	2		0	0	0	1	0	1	1	0	1	2
23	1	0	1	0	0	0		0	1	1	0	0	0	0	0	0	0
24	0	0	0	1	0	1		0	0	0	0	0	0	1	0	1	1
25	2	0	2	0	0	0		2	0	2	0	0	0	0	0	0	0
26	1	0	1	0	0	0		1	0	1	0	0	0	0	0	0	0
27	1	0	1	0	0	0		1	0	1	0	0	0	0	0	0	0
28	1	0	1	0	0	0		1	0	1	0	0	0	0	0	0	0
30	1	0	1	0	0	0		1	0	1	0	0	0	0	0	0	0
31	0	0	0	1	0	1		0	0	0	0	0	0	1	0	1	1
32	2	0	2	0	0	0		2	0	2	0	0	0	0	0	0	0
33	1	0	1	0	0	0		1	0	1	0	0	0	0	0	0	0
34	1	0	1	0	0	0		1	0	1	0	0	0	0	0	0	0
36	0	0	0	1	0	1		1	0	1	0	0	0	0	0	0	0
